# Supplementary material for: Advance care planning information intervention for persons with mild dementia and their family caregivers: Impact on end-of-life care decision conflicts
Source: PLoS One. 2020 Oct 14;15(10):e0240684. doi: 10.1371/journal.pone.0240684 (PMC7556500; doi:10.1371/journal.pone.0240684)
Supplement: S1 Dataset — (XLS) [file pone.0240684.s001.xls]

## Sheet: Persons with dementia
Age	Sex	Marital status	Education Level	Other types of diseases (Number)	CDR (Range: 0.5-1.0)	Diagnosis time (Month)	Is the patient informed or aware of his or her diagnosis	MMSE	ADL	Cognition of end-stage dementia treatment effect/Before intervention	Cognition of end-stage dementia treatment effect/After intervention	Cognition of advance care planning /Before intervention	Cognition of advance care planning/After intervention	Positive Attitude toward advance care planning /Before intervention	Positive Attitude toward advance care planning /After intervention	Negative Attitude toward advance care planning /Before intervention	Negative Attitude toward advance care planning /After intervention	Informed (0–100 points) /Before intervention	Informed (0–100 points) /After intervention	Value clarity (0–100 points) /Before intervention	Value clarity (0–100 points) /After intervention	Support (0–100 points) /Before intervention	Support (0–100 points) /After intervention	Uncertainty (0–100 points) /Before intervention	Uncertainty (0–100 points) /After intervention	Effective decision (0–100 points) /Before intervention	Effective decision (0–100 points) /After intervention	Decisional conflicts regarding end-of-life care (0–100 points) /Before intervention	Decisional conflicts regarding end-of-life care (0–100 points) /After intervention
76	1	2	3	0	1	27	1	16	100	4	10	2	3	27	36	26	17	33.3333	58.3333	25	75	25	16.6667	25	0	25	0	26.5625	28.125
74	1	2	7	0	0.5	36	3	22	95	10	16	14	13	45	45	19	18	41.6667	0	41.6667	0	25	0	25	0	25	0	31.25	0
78	2	2	3	2	1	12	3	12	100	6.38	7	3	5	36	36	18	23	41.6667	41.6667	41.6667	50	50	41.6667	25	25	25	25	35.9375	35.9375
70	1	2	5	2	0.5	12	3	26	100	6	8	3	10	33	36	26	20	41.6667	41.6667	58.3333	41.6667	58.3333	66.6667	50	41.6667	43.75	25	50	42.1875
89	2	5	5	0	0.5	3	1	23	100	8	3	0	0	27	27	24	24	75	75	75	75	66.6667	50	41.6667	50	50	50	60.9375	59.375
86	2	5	1	2	1	48	3	22	80	3	6	0	0	29	27	24	24	33.3333	100	50	66.6667	41.6667	0	25	0	25	0	34.375	31.25
76	1	2	3	0	1	0	3	26	100	10	3	1	0	27	27	28	25	50	75	50	75	33.3333	58.3333	50	25	37.5	25	43.75	50
77	1	5	5	1	1	0	1	16	100	0	3	0	0	36	27	18	24	75	75	75	75	75	50	75	50	75	50	75	59.375
90	2	5	3	1	1	24	3	26	100	6	15	0	4	36	35	20	26	58.3333	50	58.3333	33.3333	33.3333	0	25	0	25	0	39.0625	15.625
73	1	2	3	2	1	6	1	17	100	3	5	1	12	22	27	8	25	75	41.6667	75	75	75	41.6667	66.6667	50	75	50	73.4375	51.5625
64	1	2	7	0	0.5	27	3	27	100	3	4	2	5	36	37	32	14	25	0	25	0	25	0	25	0	25	0	25	0
72	1	2	7	0	1	12	1	17	100	14	11	9	12	37	35	20	25	41.6667	50	50	50	50	50	50	50	50	50	48.4375	50
87	2	5	4	1	0.5	12	1	17	100	5	1	4	0	36	27	27	24	41.6667	50	75	50	58.3333	36.0833	50	50	43.75	50	53.125	35.1094
83	1	2	7	1	1	24	3	28	60	10	14	9	10	29	37	24	21	75	25	75	25	41.6667	25	33.3333	25	25	25	48.4375	25
76	2	5	3	4	1	34	3	16	100	13	6	0	0	35	27	24	24	75	75	75	75	33.3333	58.3333	25	25	25	25	45.3125	50
89	2	5	3	0	1	108	3	23	80	12	15	8	8	34	45	18	23	50	16.6667	75	25	25	0	33.3333	0	25	0	40.625	7.8125
68	2	2	3	1	1	60	1	7	95	1	2	0	0	27	45	24	24	83.3333	25	100	25	50	36.0833	83.3333	25	100	25	84.375	35.1094
82	1	2	7	1	0.5	5	1	24	100	10	10	8	6	33	36	18	28	25	25	66.6667	25	41.6667	41.6667	25	25	31.25	25	37.5	28.125
76	1	2	8	0	1	12	1	25	100	3	4	9	12	36	36	19	19	0	0	0	0	0	0	0	0	0	0	0	0
85	2	5	5	0	0.5	36	3	22	100	11	7	5	6	35	27	21	24	75	50	75	50	58.3333	50	58.3333	41.6667	50	50	62.5	48.4375
61	2	2	3	0	1	4	3	23	100	11	2	0	0	33	27	20	20	41.6667	41.6667	50	50	41.6667	50	50	50	43.75	43.75	45.3125	46.875
73	1	2	6	2	1	72	1	22	100	1	9	1	0	45	34	25	29	8.33333	16.6667	0	25	50	25	0	25	0	25	10.9375	23.4375
63	1	2	7	2	1	36	3	25	100	12	11	7	10	34	36	31	26	66.6667	75	75	33.3333	58.3333	50	25	25	25	25	48.4375	40.625
77	2	2	4	1	0.5	12	3	26	100	4	9	6	11	33	35	21	19	66.6667	41.6667	75	25	41.6667	66.6667	41.6667	25	31.25	25	50	35.9375
82	1	2	5	2	0.5	36	2	24	100	0	0	6	0	27	27	24	24	50	50	50	50	41.6667	41.6667	25	25	25	25	37.5	37.5
95	1	2	5	3	1	24	3	22	65	2	15	2	7	27	36	24	22	50	33.3333	50	25	41.6667	33.3333	50	25	31.25	25	43.75	28.125
74	1	2	5	4	1	60	2	16	100	1	15	0	2	27	27	24	23	50	41.6667	50	50	50	33.3333	50	50	50	50	50	45.3125
80	2	2	1	1	1	24	1	14	100	3	14	0	7	27	45	24	24	50	33.3333	50	25	50	33.3333	50	25	50	25	50	28.125
87	2	5	1	3	1	12	2	9	95	2	0	1	0	27	27	24	24	41.6667	75	41.6667	75	33.3333	50	25	25	25	25	32.8125	48.4375
79	2	2	3	4	0.5	28	3	19	100	11	8	6	4	27	27	24	24	58.3333	75	50	75	50	41.6667	50	75	50	75	51.5625	68.75
74	2	5	5	0	1	24	1	18	60	1	10	0	8	27	45	24	16	75	0	75	0	41.6667	0	50	0	25	0	51.5625	0
79	2	5	5	2	0.5	72	3	20.53	95	11	13	2	6	45	45	26	22	50	0	50	50	50	36.0833	50	58.3333	50	50	50	35.1094
61	2	2	5	1	1	36	2	20.53	100	12	12	2	8	27	45	24	24	50	33.3333	50	33.3333	50	41.6667	50	50	50	37.5	50	39.0625
83	1	2	5	0	1	11	3	20.53	95.14	8	12	0	4	45	36	24	26	100	41.6667	100	50	100	41.6667	100	50	100	50	100	46.875
80	2	2	4	2	1	2	3	20.53	95.14	8	13	0	9	45	36	24	24	100	25	100	50	100	41.6667	100	50	100	50	100	43.75
73	1	2	4	0	1	17	2	20.53	95.14	4	10	0	6	27	34	24	24	100	33.3333	100	50	66.6667	50	100	25	100	25	93.75	35.9375
81	2	2	5	3	0.5	24	2	20.53	100	8	10	3	7	36	45	24	24	50	25	50	25	50	50	50	25	50	25	50	29.6875
86	2	2	3	1	0.5	27	1	27	100	6	10	2	9	33	27	24	24	50	66.6667	50	25	33.3333	41.6667	41.6667	33.3333	25	37.5	39.0625	40.625
64	2	2	5	0	1	60	3	20.53	95	3	12	0	6	36	45	24	24	75	25	75	25	75	36.0833	75	33.3333	75	31.25	75	35.1094
75	1	2	4	1	0.5	1	3	20.53	100	9	15	2	3	36	45	24	22	50	25	50	25	50	58.3333	50	58.3333	50	43.75	50	42.1875

## Sheet: Family Caregivers
Age	Sex	Marital status	Education Level	Religion	Relationship with patient with dementia	Self-reported health status	Hours of care provided daily for the patient with dementia (h)*	Cognition of end-stage dementia treatment effect/Before intervention	Cognition of end-stage dementia treatment effect/After intervention	Cognition of advance care planning /Before intervention	Cognition of advance care planning/After intervention	Positive Attitude toward advance care planning /Before intervention	Positive Attitude toward advance care planning /After intervention	Negative Attitude toward advance care planning /Before intervention	Negative Attitude toward advance care planning /After intervention	Informed (0–100 points) /Before intervention	Informed (0–100 points) /After intervention	Value clarity (0–100 points) /Before intervention	Value clarity (0–100 points) /After intervention	Support (0–100 points) /Before intervention	Support (0–100 points) /After intervention	Uncertainty (0–100 points) /Before intervention	Uncertainty (0–100 points) /After intervention	Effective decision (0–100 points) /Before intervention	Effective decision (0–100 points) /After intervention	Decisional conflicts regarding end-of-life care (0–100 points) /Before intervention	Decisional conflicts regarding end-of-life care (0–100 points) /After intervention
65	2	2	3	3	1	4	24	10	10	3	9	38	36	20	26	8.33333	41.6667	16.6667	50	8.33333	25	25	25	6.25	25	12.5	32.8125
62	2	2	4	1	1	4	24	7	14	6	10	39	36	18	22	33.3333	25	25	25	33.3333	25	25	25	25	25	28.125	25
66	2	2	7	2	1	3	24	9	9	5	10	37	36	27.9375	23	50	25	33.3333	25	25	25	25	25	37.5	25	34.375	25
60	2	2	7	4	1	3	24	17	17	14	13	44	36	20	20	8.33333	0	25	0	25	0	25	16.6667	25	25	21.875	9.375
78	1	2	4	3	1	3	24	9.89	1	0	0	27	28	28	28	75	50	75	50	41.6667	33.3333	41.6667	50	37.5	50	53.125	46.875
38	1	2	7	4	3	2	10	7	7	0	10	33	36	27	16	75	25	75	33.3333	41.6667	41.6667	41.6667	25	50	25	56.25	29.6875
75	2	2	6	4	1	3	24	2	13	6	7	45	45	20	12	25	25	25	25	25	25	25	25	25	25	25	25
53	1	2	7	1	3	5	24	7	10	6	10	37	37	25	26	25	25	25	25	25	25	25	25	25	18.75	25	23.4375
51	2	2	5	1	4	3	3	4	11	4	12	44	36	20	18	25	25	41.6667	25	25	25	25	25	37.5	25	31.25	25
60	2	2	4	2	4	2	10	5	12	6	7	33	45	28	18	33.3333	25	50	25	50	25	50	58.3333	50	75	46.875	43.75
66	2	2	5	1	1	4	24	14	15	6	10	44	36	30	20	33.3333	25	25	25	25	25	25	25	25	25	26.5625	25
64	2	2	7	5	4	3	5	9	17	9	12	44	45	27	19	25	25	25	25	25	25	25	25	25	25	25	25
60	1	2	6	1	3	3	4	8	13	7	12	36	32	25	25	25	33.3333	50	50	41.6667	58.3333	33.3333	58.3333	25	50	34.375	50
84	1	5	6	1	4	3	13	9	15	2	9	36	36	23	19	58.3333	25	66.6667	25	41.6667	58.3333	41.6667	50	56.25	56.25	53.125	43.75
49	2	1	8	1	4	3	6	12	17	12	12	44	45	18	21	25	25	25	25	25	16.6667	33.3333	16.6667	25	0	26.5625	15.625
51	2	1	5	2	4	2	2	5	9	2	9	43	36	28	28	25	25	25	25	58.3333	25	75	58.3333	75	75	53.125	43.75
46	2	2	6	1	4	3	3	7	8	1	11	43	39	22	28	33.3333	33.3333	33.3333	50	50	50	33.3333	58.3333	43.75	50	39.0625	48.4375
61	2	2	7	4	1	3	24	14	14	6	10	45	45	21	18	33.3333	25	50	33.3333	58.3333	41.6667	41.6667	33.3333	50	43.75	46.875	35.9375
58	2	2	5	3	2	4	24	13	16	6	11	44	45	22	12	25	0	58.3333	0	25	50	25	16.6667	25	0	31.25	12.5
47	2	1	7	2	4	3	14	9	12	6	6	36	36	27	26	25	33.3333	50	50	58.3333	50	58.3333	58.3333	50	43.75	48.4375	46.875
64	2	2	5	2	4	3	12	14	16	12	15	40	40	19.9375	21	25	0	25	0	41.6667	25	25	0	25	0	28.125	4.6875
51	2	5	7	2	4	4	2	9	12	7	12	45	45	28	23	58.3333	33.3333	75	25	75	33.3333	75	25	75	25	71.875	28.125
59	2	2	8	2	1	4	3	12	13	12	12	43	45	25	17	50	25	66.6667	33.3333	25	25	41.6667	16.6667	18.75	0	39.0625	18.75
53	2	2	8	1	4	4	6	9	15	6	12	36	36	26	24	25	25	25	33.3333	33.3333	50	50	58.3333	50	50	37.5	43.75
38	2	1	5	1	4	3	7	5	11	6	12	36	36	20	19	50	25	50	25	50	50	50	50	50	50	50	40.625
71	2	2	6	4	1	2	24	16	14	4	12	45	45	18	17	0	0	0	0	16.6667	0	8.33333	0	6.25	0	6.25	0
31	2	1	7	1	4	3	14	14	14	9	10	43	36.2791	24	25	33.3333	25	33.3333	25	41.6667	33.3333	33.3333	33.3333	25	25	32.8125	28.125
53	2	2	6	1	4	4	3	13	16	11	12	36	36	32	18	25	25	25	25	25	25	25	33.3333	25	43.75	25	31.25
46	2	2	6	2	4	3	8	11	10	5	12	42	45	33	23	25	25	25	25	25	25	25	25	25	25	25	25
51	2	1	7	1	4	3	3	10	13	6	12	40	42	15	21	25	25	25	8.33333	25	25	33.3333	16.6667	37.5	12.5	29.6875	17.1875
54	2	2	7	1	4	3	24	14	15	13	13	45	45	20	13	0	0	0	0	16.6667	0	8.33333	0	12.5	0	7.8125	0
26	2	1	5	7	4	3	24	13	11	12	12	44	36	27	20	75	25	75	25	75	75	83.3333	25	75	37.5	76.5625	37.5
56	2	2	6	3	4	3	4	12	17	6	12	41	38	24	28	25	25	41.6667	25	33.3333	50	25	33.3333	37.5	25	32.8125	31.25
73	2	2	3	3	1	4	16	16	13	12	12	45	36	24	26	25	25	25	25	25	33.3333	25	25	25	25	25	26.5625
52	2	2	7	2	4	4	3	12	16	11	12	45	45	27	10	41.6667	25	50	25	58.3333	41.6667	50	33.3333	50	37.5	50	32.8125
55	2	2	7	2	4	3	2	10	15	7	11	36	36	28	26	75	25	75	25	75	25	75	25	75	25	75	25
62	1	2	3	3	1	3	24	4	17	4	11	36	36	24	16	50	25	50	25	50	25	50	25	50	25	50	25
73	2	2	3	2	1	3	24	9.89	14	2	8	36	45	26	8	50	0	50	0	41.6667	0	50	0	50	0	48.4375	0
53	2	2	6	1	4	3	3	13	16	10	12	36	36	26	18	25	25	25	25	25	25	25	33.3333	25	43.75	25	31.25
56	2	2	6	3	4	3	4	11	17	6	12	41	38	27	28	41.6667	25	41.6667	25	25	41.6667	41.6667	25	43.75	25	39.0625	28.125
